# Supplementary material for: Identification of Structural and Morphogenesis Genes of Sulfitobacter Phage ΦGT1 and Placement within the Evolutionary History of the Podoviruses
Source: Viruses. 2023 Jun 29;15(7):1475. doi: 10.3390/v15071475 (PMC10386132; doi:10.3390/v15071475)
Supplement: Supplementary file 1 [file viruses-15-01475-s001.zip]

Archive with 1 entries (1 files):
- viruses-2419898-supplementary.pdf
